# Supplementary material for: An amphipathic helix in Brl1 is required for nuclear pore complex biogenesis in S. cerevisiae
Source: eLife. 2022 Aug 24;11:e78385. doi: 10.7554/eLife.78385 (PMC9402233; doi:10.7554/eLife.78385)
Supplement: Figure 6—source code 1. [file elife-78385-fig6-code1.zip]

Archive with 1 entries (1 files):
- 04-03-2022-RA-eLife-78385/Figure 6  Source code 1.m
